# Supplementary material for: The Search for Cancer Biomarkers: Assessing the Distribution of INDEL Markers in Different Genetic Ancestries
Source: Curr Issues Mol Biol. 2022 May 19;44(5):2275–86. doi: 10.3390/cimb44050154 (PMC9164054; doi:10.3390/cimb44050154)
Supplement: Supplementary file 1 [file cimb-44-00154-s001.zip › Supplementary Table S1.xlsx]

## Sheet: Planilha1
Genotypes	Africans N. (%)	Native Americans N. (%)	Europeans N. (%)	Asian N. (%)	Midwest N. (%)	North N. (%)	Northeast N. (%)	South N. (%)	Southeast N. (%)
UGT1A1
(rs8175347)	211	222	268	193	186	180	183	191	184
*28/*28	33 (15.6)	18 (8.1)	24 (9.0)	2 (1.2)	18 (9.7)	10 (5.5)	22 (12.0)	22 (11.5)	29 (15.8)
*28/*1	76 (36.0)	80 (36.0)	122 (45.5)	40 (20.7)	81 (43.8)	75 (41.7)	72 (39.3)	75 (39.3)	72 (39.1)
*1/*1	47 (22.3)	113 (50.9)	122 (45.5)	151 (78.2)	80 (43.3)	84 (46.7)	86 (47.0)	91 (44.0)	75 (40.8)
*1/*36	11 (5.2)	0	-	-	3 (1.6)	6 (3.3)	1 (0.6)	1 (0.5)	3 (1.6)
*28/*36	9 (4.3)	1 (0.5)	-	-	1 (0.5)	1 (0.6)	-	2 (1.0)	2 (1.1)
*1/*37	10 (4.7)	7 (3.2)	-	-	-	4 (2.2)	-	0	1 (0.5)
28*/*37	18 (8.5)	3 (1.3)	-	-	2 (1.08)	-	2 (1.1)	0	2 (1.1)
*36/*37	2 (1.0)		-	-
*37/*37	5 (2.4)		-	-
*28	0.4	0.27	0.32	0.11	0.32	0.27	0.33	0.32	0.36
*1	0.45	0.7	0.68	0.89	0.66	0.7	0.67	0.67	0.62
*36	0.67	0	-	-	0.01	0.02	0	0.01	0.01
*37	0.08	0.03	-	-	0.01	0.1	0	0	0.01
CYP19A1
(rs11575899)	211	218	270	190	186	475	370	191	184
INS/INS	95 (45.0)	91 (41.8)	85 (31.5)	95 (50.0)	68 (36.6)	151 (31.8)	154 (41.6)	82 (42.9)	79 (42.9)
INS/DEL	97 (46.0)	96 (44.0)	145 (53.7)	78 (41.1)	98 (52.7)	248 (52.2)	167 (45.2)	84 (44.0)	88 (47.8)
DEL/DEL	19 (9.0)	31 (14.2)	40 (14.8)	17 (8.9)	20 (10.7)	76 (16.0)	49 (13.2)	25 (13.1)	17 (9.3)
INS	0.68	0.64	0.58	0.71	0.65	0.58	0.64	0.65	0.67
DEL	0.32	0.36	0.42	0.29	0.35	0.42	0.36	0.35	0.33
CYP2E1
(-)	208	218	257	186	182	475	370	191	184
INS/INS	9 (4.3)	0 (0)	0 (0)	8 (4.3)	0 (0)	4 (0.8)	3 (0.8)	0 (0)	0 (0)
INS/DEL	49 (23.6)	23 (10.6)	26 (10.1)	48 (25.8)	29 (15.9)	73 (15.4)	46 (12.4)	17 (8.9)	22 (12.0)
DEL/DEL	150 (72.1)	195 (89.4)	231 (89.9)	130 (69.9)	153 (84.1)	398 (83.8)	321 (86.8)	174 (9.1)	162 (88.0)
INS	0.16	0.05	0.05	0.17	0.08	0.09	0.07	0.05	0.06
DEL	0.84	0.95	0.95	0.83	0.92	0.91	0.93	0.95	0.94
