# Supplementary material for: The Search for Cancer Biomarkers: Assessing the Distribution of INDEL Markers in Different Genetic Ancestries
Source: Curr Issues Mol Biol. 2022 May 19;44(5):2275–86. doi: 10.3390/cimb44050154 (PMC9164054; doi:10.3390/cimb44050154)
Supplement: Supplementary file 1 [file cimb-44-00154-s001.zip › Supplementary Table S2.xlsx]

## Sheet: Planilha1
Genotypes	Africans N. (%)	Native Americans N. (%)	Europeans N. (%)	Asian N. (%)	Midwest N. (%)	North N. (%)	Northeast N. (%)	South N. (%)	Southeast N. (%)
TYMS
(rs151264360)	210	218	268	190	186	475	370	191	184
INS/INS	38 (18.1)	134 (61.5)	115 (42.9)	17 (9.0)	79 (42.5)	186 (39.2)	146 (39.5)	72 (37.7)	79 (43.0)
INS/DEL	99 (47.1)	75 (34.4)	114 (42.5)	100 (52.6)	84 (45.2)	224 (47.2)	171 (46.2)	91 (47.6)	79 (43.0)
DEL/DEL	73 (34.8)	9 (4.1)	39 (14.6)	73 (38.4)	23 (12.4)	65 (13.6)	53 (14.3)	28 (14.7)	26 (14.0)
INS	0.42	0.79	0.64	0.35	0.61	0.63	0.63	0.61	0.64
DEL	0.58	0.21	0.36	0.65	0.39	0.37	0.37	0.39	0.36
XRCC1
(rs3213239)	211	218	261	189	185	474	370	191	184
INS/INS	85 (40.3)	211 (96.8)	117 (44.8)	153 (81.0)	73 (39.5)	260 (54.9)	163 (44.1)	88 (46.1)	96 (52.2)
INS/DEL	95 (45.0)	5 (2.3)	116 (44.4)	32 (16.9)	91 (49.2)	179 (37.7)	161 (43.5)	81 (42.4)	69 (37.5)
DEL/DEL	31 (14.7)	2 (0.9)	28 (10.8)	4 (2.1)	21 (11.3)	35 (7.4)	46 (12.4)	22 (11.5)	19 (10.3)
INS	0.17	0.98	0.67	0.89	0.64	0.74	0.66	0.67	0.71
DEL	0.83	0.2	0.33	0.11	0.36	0.26	0.34	0.33	0.29
CASP8
(rs3834129)	210	218	268	190	186	475	370	191	184
INS/INS	48 (22.9)	140 (64.2)	81 (30.2)	126 (66.3)	60 (32.3)	155 (32.6)	105 (28.4)	41 (21.5)	49 (26.6)
INS/DEL	113 (53.8)	58 (26.6)	123 (45.9)	58 (30.5)	77 (41.4)	230 (48.4)	185 (50.0)	101 (52.9)	93 (50.5)
DEL/DEL	49 (23.3)	20 (9.2)	64 (23.9)	6 (3.2)	49 (26.3)	90 (19.0)	80 (21.6)	49 (25.6)	42 (22.8)
INS	0.50	0.78	0.53	0.82	0.53	0.57	0.53	0.48	0.52
DEL	0.50	0.22	0.47	0.18	0.46	0.43	0.47	0.52	0.48
MDM2
(rs3730485)	211	218	269	190	186	475	370	191	184
INS/INS	94 (44.5)	203 (93.1)	102 (37.9)	95 (50.0)	89 (47.9)	274 (57.7)	177 (47.8)	87 (45.6)	79 (42.9)
INS/DEL	93 (44.1)	14 (6.4)	128 (47.6)	66 (34.7)	78 (41.9)	168 (35.4)	156 (42.2)	83 (43.4)	77 (41.9)
DEL/DEL	24 (11.4)	1 (0.5)	39 (14.5)	29 (15.3)	19 (10.2)	33 (6.9)	37 (10.0)	21 (11.0)	28 (15.2)
INS	0.67	0.96	0.62	0.67	0.71	0.75	0.69	0.67	0.64
DEL	0.33	0.04	0.38	0.33	0.29	0.25	0.31	0.33	0.36
TP53
(rs17878362)	210	218	270	190	186	475	370	191	184
INS/INS	30 (14.3)	2 (0.9)	8 (2.9)	0 (0)	12 (6.5)	9 (1.9)	7 (1.9)	7 (36.7)	6 (3.3)
INS/DEL	98 (46.7)	4 (1.8)	82 (30.4)	5 (2.6)	51 (27.4)	116 (24.4)	103 (27.8)	48 (25.1)	60 (32.6)
DEL/DEL	82 (39.0)	212 (97.3)	180 (66.7)	185 (97.4)	123 (66.1)	350 (73.7)	260 (70.3)	136 (71.2)	118 (64.1)
INS	0.38	0.02	0.18	0.01	0.16	0.14	0.16	0.17	0.20
DEL	0.62	0.98	0.82	0.99	0.84	0.86	0.84	0.83	0.80
