# Supplementary material for: The Search for Cancer Biomarkers: Assessing the Distribution of INDEL Markers in Different Genetic Ancestries
Source: Curr Issues Mol Biol. 2022 May 19;44(5):2275–86. doi: 10.3390/cimb44050154 (PMC9164054; doi:10.3390/cimb44050154)
Supplement: Supplementary file 1 [file cimb-44-00154-s001.zip › Supplementary Table S3.xlsx]

## Sheet: Planilha1
Genotypes	Africans N. (%)	Native Americans N. (%)	Europeans N. (%)	Asians N. (%)	Midwest N. (%)	North N. (%)	Northeast N. (%)	South N. (%)	Southeast N. (%)
IL1A
(rs3783553)	211	218	268	190	186	475	370	191	184
INS/INS	129 (61.1)	8 (3.7)	132 (49.3)	18 (9.5)	57 (30.6)	143 (30.1)	171 (46.2)	102 (53.4)	91 (49.5)
INS/DEL	71 (33.7)	62 (28.4)	111 (41.4)	81 (42.6)	100 (53.8)	246 (51.9)	156 (42.2)	70 (36.7)	74 (40.2)
DEL/DEL	11 (5.1)	148 (67.9)	25 (9.3)	91 (47.9)	29 (15.6)	86 (18.1)	43 (11.6)	19 (9.9)	19 (10.3)
INS	0.78	0.18	0.70	0.31	0.58	0.56	0.67	0.72	0.70
DEL	0.22	0.82	0.30	0.69	0.42	0.44	0.33	0.28	0.30
IL4
(rs79071878)	211	218	268	190	186	475	370	190	184
INS/INS	42 (19.9)	12 (5.5)	143 (53.3)	4 (2.1)	104 (55.9)	155 (32.6)	204 (55.1)	114 (60.0)	98 (53.3)
INS/DEL	113 (53.6)	76 (34.9)	109 (40.7)	87 (45.8)	70 (37.6)	251 (52.9)	153 (41.4)	69 (36.3)	78 (42.4)
DEL/DEL	56 (26.5)	130 (59.6)	16 (6.0)	99 (52.1)	12 (6.5)	69 (14.5)	13 (3.5)	7 (3.7)	8 (4.3)
INS	0.47	0.23	0.74	0.25	0.75	0.59	0.76	0.78	0.75
DEL	0.53	0.77	0.26	0.75	0.25	0.41	0.24	0.22	0.25
NFKB1
(rs28362491)	211	218	270	190	185	474	370	191	184
INS/INS	47 (22.3)	29 (13.3)	91 (33.7)	69 (36.3)	65 (35.1)	110 (23.2)	136 (36.7)	73 (38.2)	62 (33.7)
INS/DEL	109 (51.6)	99 (45.4)	151 (55.9)	88 (46.3)	88 (47.6)	247 (52.1)	176 (47.6)	93 (48.7)	88 (47.8)
DEL/DEL	55 (26.1)	90 (41.3)	28 (10.4)	33 (17.4)	32 (17.3)	117 (24.7)	58 (15.7)	25 (13.1)	34 (18.5)
INS	0.48	0.36	0.62	0.59	0.59	0.49	0.61	0.63	0.58
DEL	0.52	0.64	0.38	0.41	0.41	0.51	0.39	0.37	0.42
PAR1
(rs11267092)	199	218	267	189	186	473	370	191	183
INS/INS	56 (28.1)	2 (0.9)	12 (4.5)	0 (0)	18 (9.7)	31 (6.6)	34 (9.2)	16 (8.4)	22 (12.0)
INS/DEL	86 (43.3)	17 (7.8)	98 (36.7)	13 (6.9)	67 (36.0)	169 (35.7)	151 (40.8)	61 (31.9)	70 (38.3)
DEL/DEL	57 (28.6)	199 (91.3)	157 (58.8)	176 (93.1)	101 (54.3)	273 (57.7)	185 (50.0)	114 (59.7)	91 (49.7)
INS	0.50	0.05	0.23	0.03	0.28	0.24	0.30	0.24	0.31
DEL	0.50	0.95	0.77	0.97	0.72	0.76	0.70	0.76	0.69
