# Supplementary material for: The Search for Cancer Biomarkers: Assessing the Distribution of INDEL Markers in Different Genetic Ancestries
Source: Curr Issues Mol Biol. 2022 May 19;44(5):2275–86. doi: 10.3390/cimb44050154 (PMC9164054; doi:10.3390/cimb44050154)
Supplement: Supplementary file 1 [file cimb-44-00154-s001.zip › Supplementary Table S4.xlsx]

## Sheet: Planilha1
Population 1	Population 2	Gene variant	P-value	Adjusted P-value
African	Amerindian	CASP8	4.84e-17	1.72e-14
African	Japanese	CASP8	5.15e-20	1.94e-17
Amerindian	European	CASP8	1.95e-13	6.25e-11
Amerindian	Midwest	CASP8	1.35e-10	4.11e-08
Amerindian	North	CASP8	6.13e-14	2.00e-11
Amerindian	Northeast	CASP8	1.21e-16	4.22e-14
Amerindian	South	CASP8	5.07e-18	1.86e-15
Amerindian	Southeast	CASP8	1.80e-13	5.79e-11
European	Japanese	CASP8	3.73e-17	1.34e-14
Japanese	Midwest	CASP8	1.19e-14	3.95e-12
Japanese	North	CASP8	8.00e-17	2.82e-14
Japanese	Northeast	CASP8	8.99e-20	3.37e-17
Japanese	South	CASP8	2.19e-21	8.38e-19
Japanese	Southeast	CASP8	1.29e-16	4.50e-14
Japanese	North	CYP19A1	4.25e-05	1.09e-02
African	Amerindian	CYP2E1	1.50e-06	4.03e-04
African	European	CYP2E1	2.05e-07	5.75e-05
African	Northeast	CYP2E1	2.23e-05	5.78e-03
African	South	CYP2E1	6.89e-07	1.88e-04
African	Southeast	CYP2E1	3.72e-05	9.61e-03
Amerindian	Japanese	CYP2E1	3.31e-07	9.15e-05
European	Japanese	CYP2E1	3.42e-08	9.81e-06
Japanese	North	CYP2E1	6.48e-05	1.63e-02
Japanese	Northeast	CYP2E1	4.15e-06	1.11e-03
Japanese	South	CYP2E1	1.18e-07	3.37e-05
Japanese	Southeast	CYP2E1	7.41e-06	1.96e-03
African	Amerindian	IL1A	4.37e-59	1.88e-56
African	Japanese	IL1A	1.79e-36	7.25e-34
African	Midwest	IL1A	1.74e-09	5.12e-07
African	North	IL1A	1.27e-14	4.18e-12
Amerindian	European	IL1A	3.05e-52	1.30e-49
Amerindian	Japanese	IL1A	1.07e-04	2.68e-02
Amerindian	Midwest	IL1A	4.04e-30	1.61e-27
Amerindian	North	IL1A	2.16e-40	8.88e-38
Amerindian	Northeast	IL1A	5.70e-54	2.45e-51
Amerindian	South	IL1A	2.06e-45	8.70e-43
Amerindian	Southeast	IL1A	2.08e-42	8.60e-40
European	Japanese	IL1A	1.47e-28	5.82e-26
European	North	IL1A	3.79e-07	1.04e-04
Japanese	Midwest	IL1A	5.64e-13	1.78e-10
Japanese	North	IL1A	3.53e-16	1.20e-13
Japanese	Northeast	IL1A	6.04e-28	2.39e-25
Japanese	South	IL1A	5.89e-26	2.30e-23
Japanese	Southeast	IL1A	2.51e-23	9.66e-21
Midwest	South	IL1A	4.37e-05	1.12e-02
North	Northeast	IL1A	5.35e-06	1.42e-03
North	South	IL1A	1.27e-07	3.62e-05
North	Southeast	IL1A	1.52e-05	3.98e-03
African	Amerindian	IL4	1.28e-12	4.04e-10
African	European	IL4	6.07e-17	2.15e-14
African	Japanese	IL4	1.32e-11	4.08e-09
African	Midwest	IL4	4.41e-15	1.47e-12
African	North	IL4	5.42e-05	1.37e-02
African	Northeast	IL4	5.53e-24	2.13e-21
African	South	IL4	1.47e-19	5.49e-17
African	Southeast	IL4	2.04e-15	6.83e-13
Amerindian	European	IL4	5.62e-51	2.40e-48
Amerindian	Midwest	IL4	5.27e-43	2.19e-40
Amerindian	North	IL4	1.61e-36	6.54e-34
Amerindian	Northeast	IL4	9.54e-67	4.12e-64
Amerindian	South	IL4	5.20e-50	2.21e-47
Amerindian	Southeast	IL4	9.01e-45	3.80e-42
European	Japanese	IL4	8.04e-49	3.41e-46
European	North	IL4	2.67e-08	7.71e-06
Japanese	Midwest	IL4	1.25e-42	5.19e-40
Japanese	North	IL4	4.66e-32	1.87e-29
Japanese	Northeast	IL4	5.05e-62	2.18e-59
Japanese	South	IL4	1.64e-49	6.95e-47
Japanese	Southeast	IL4	1.01e-43	4.23e-41
Midwest	North	IL4	1.29e-07	3.64e-05
North	Northeast	IL4	1.40e-13	4.54e-11
North	South	IL4	3.65e-11	1.13e-08
North	Southeast	IL4	2.50e-07	6.95e-05
African	Amerindian	MDM2	1.47e-29	5.83e-27
Amerindian	European	MDM2	8.32e-40	3.40e-37
Amerindian	Japanese	MDM2	4.02e-24	1.56e-21
Amerindian	Midwest	MDM2	2.93e-25	1.14e-22
Amerindian	North	MDM2	3.50e-23	1.35e-20
Amerindian	Northeast	MDM2	7.47e-32	2.99e-29
Amerindian	South	MDM2	1.97e-27	7.74e-25
Amerindian	Southeast	MDM2	8.93e-30	3.55e-27
European	North	MDM2	3.05e-07	8.45e-05
African	European	NFKB1	1.19e-05	3.13e-03
African	Northeast	NFKB1	1.99e-04	4.93e-02
African	South	NFKB1	1.74e-04	4.32e-02
Amerindian	European	NFKB1	1.55e-16	5.38e-14
Amerindian	Japanese	NFKB1	4.95e-10	1.48e-07
Amerindian	Midwest	NFKB1	1.64e-09	4.83e-07
Amerindian	North	NFKB1	1.55e-05	4.05e-03
Amerindian	Northeast	NFKB1	1.22e-14	4.05e-12
Amerindian	South	NFKB1	5.33e-13	1.69e-10
Amerindian	Southeast	NFKB1	1.47e-08	4.29e-06
European	North	NFKB1	1.35e-06	3.66e-04
North	Northeast	NFKB1	1.58e-05	4.12e-03
North	South	NFKB1	4.44e-05	1.13e-02
African	Amerindian	PAR1	2.55e-43	1.06e-40
African	European	PAR1	6.77e-16	2.30e-13
African	Japanese	PAR1	4.56e-44	1.91e-41
African	Midwest	PAR1	3.25e-08	9.36e-06
African	North	PAR1	9.14e-17	3.21e-14
African	Northeast	PAR1	5.60e-10	1.67e-07
African	South	PAR1	7.48e-11	2.30e-08
African	Southeast	PAR1	5.97e-06	1.58e-03
Amerindian	European	PAR1	2.21e-16	7.61e-14
Amerindian	Midwest	PAR1	1.43e-17	5.16e-15
Amerindian	North	PAR1	3.94e-20	1.49e-17
Amerindian	Northeast	PAR1	2.67e-26	1.04e-23
Amerindian	South	PAR1	5.54e-14	1.81e-11
Amerindian	Southeast	PAR1	6.09e-21	2.31e-18
European	Japanese	PAR1	1.72e-17	6.17e-15
Japanese	Midwest	PAR1	6.85e-19	2.54e-16
Japanese	North	PAR1	4.28e-21	1.63e-18
Japanese	Northeast	PAR1	4.66e-27	1.83e-24
Japanese	South	PAR1	1.97e-15	6.61e-13
Japanese	Southeast	PAR1	3.12e-22	1.20e-19
African	Amerindian	TP53	9.03e-44	3.78e-41
African	European	TP53	1.63e-10	4.92e-08
African	Japanese	TP53	3.38e-40	1.39e-37
African	Midwest	TP53	3.78e-07	1.04e-04
African	North	TP53	8.42e-20	3.17e-17
African	Northeast	TP53	1.34e-15	4.53e-13
African	South	TP53	1.45e-10	4.39e-08
African	Southeast	TP53	1.90e-07	5.35e-05
Amerindian	European	TP53	5.43e-20	2.05e-17
Amerindian	Midwest	TP53	1.08e-17	3.90e-15
Amerindian	North	TP53	1.11e-16	3.87e-14
Amerindian	Northeast	TP53	7.82e-19	2.89e-16
Amerindian	South	TP53	1.86e-14	6.12e-12
Amerindian	Southeast	TP53	1.63e-19	6.08e-17
European	Japanese	TP53	8.33e-18	3.03e-15
Japanese	Midwest	TP53	1.92e-16	6.64e-14
Japanese	North	TP53	2.80e-14	9.19e-12
Japanese	Northeast	TP53	3.10e-16	1.06e-13
Japanese	South	TP53	4.62e-13	1.47e-10
Japanese	Southeast	TP53	1.21e-17	4.39e-15
African	Amerindian	TYMS	6.16e-26	2.40e-23
African	European	TYMS	1.86e-10	5.61e-08
African	Midwest	TYMS	1.01e-09	2.98e-07
African	North	TYMS	7.03e-12	2.19e-09
African	Northeast	TYMS	1.35e-10	4.11e-08
African	South	TYMS	2.34e-07	6.52e-05
African	Southeast	TYMS	4.98e-09	1.46e-06
Amerindian	European	TYMS	5.32e-06	1.42e-03
Amerindian	Japanese	TYMS	1.21e-35	4.89e-33
Amerindian	Midwest	TYMS	8.92e-05	2.24e-02
Amerindian	North	TYMS	1.68e-08	4.87e-06
Amerindian	Northeast	TYMS	5.74e-08	1.64e-05
Amerindian	South	TYMS	5.65e-07	1.54e-04
Amerindian	Southeast	TYMS	4.62e-05	1.17e-02
European	Japanese	TYMS	6.97e-18	2.55e-15
Japanese	Midwest	TYMS	3.31e-16	1.13e-13
Japanese	North	TYMS	1.17e-19	4.37e-17
Japanese	Northeast	TYMS	5.24e-18	1.92e-15
Japanese	South	TYMS	3.86e-13	1.23e-10
Japanese	Southeast	TYMS	1.35e-15	4.55e-13
African	Amerindian	UGT1A1	1.25e-13	4.06e-11
African	European	UGT1A1	4.29e-18	1.58e-15
African	Japanese	UGT1A1	8.49e-38	3.45e-35
African	Midwest	UGT1A1	8.78e-11	2.69e-08
African	North	UGT1A1	4.02e-18	1.48e-15
African	Northeast	UGT1A1	1.39e-17	5.02e-15
African	South	UGT1A1	4.71e-12	1.47e-09
African	Southeast	UGT1A1	1.39e-06	3.75e-04
Amerindian	Japanese	UGT1A1	4.47e-10	1.34e-07
European	Japanese	UGT1A1	1.52e-12	4.78e-10
Japanese	Midwest	UGT1A1	2.80e-13	8.95e-11
Japanese	North	UGT1A1	7.06e-17	2.49e-14
Japanese	Northeast	UGT1A1	1.21e-13	3.94e-11
Japanese	South	UGT1A1	5.08e-11	1.56e-08
Japanese	Southeast	UGT1A1	2.25e-16	7.75e-14
African	Amerindian	XRCC1	3.60e-41	1.49e-38
African	Japanese	XRCC1	4.98e-17	1.77e-14
Amerindian	European	XRCC1	5.77e-39	2.36e-36
Amerindian	Japanese	XRCC1	1.69e-07	4.77e-05
Amerindian	Midwest	XRCC1	4.30e-40	1.76e-37
Amerindian	North	XRCC1	8.43e-34	3.39e-31
Amerindian	Northeast	XRCC1	2.56e-44	1.08e-41
Amerindian	South	XRCC1	5.92e-34	2.38e-31
Amerindian	Southeast	XRCC1	1.09e-27	4.30e-25
European	Japanese	XRCC1	1.06e-14	3.54e-12
Japanese	Midwest	XRCC1	2.37e-16	8.13e-14
Japanese	North	XRCC1	7.36e-10	2.19e-07
Japanese	Northeast	XRCC1	4.04e-17	1.44e-14
Japanese	South	XRCC1	2.00e-12	6.26e-10
Japanese	Southeast	XRCC1	5.95e-09	1.74e-06
